# Supplementary material for: Characterization of Transgenic Silkworm Yielded Biomaterials with Calcium-Binding Activity
Source: PLoS One. 2016 Jul 14;11(7):e0159111. doi: 10.1371/journal.pone.0159111 (PMC4944971; doi:10.1371/journal.pone.0159111)
Supplement: S2 Table — (XLSX) [file pone.0159111.s006.xlsx]

## Sheet: Sheet1
S2 Table. The MS/MS identification results of bind A at Fig 3.
Rank		Protein Name						Accession No.			Protein MW		Protein	Pep.	Protein	Protein	Intensity	Total Ion		Total Ion	Confirmed
													PI	Count	Score	Score	Matched	Score		C. I. %
																C. I. %
	1	UDP-glycosyl transferase UGT34A2 [Bombyx mori]						gi|363896152			60504.3	9.13		10	171	100	16.264	139	100
		Protein Group
		UDP-glucosyl transferase [Bombyx mori]						gi|224184731			60467.3		9.1099
													996566
													7725
		Peptide Information
		Calc. Mass		Obsrv. Mass	± da	± ppm	Start	End	Sequence					Ion	C. I. %	Modification					Rank	Result Type
							Seq.	Seq.						Score
		840.461		840.499	0.0371	44	197	202	IIEFYR													Mascot
		955.511		955.545	0.0339	35	357	365	AFITHGGPR													Mascot
		1006.57		1006.6	0.035	35	41	49	GYVSLLAQR													Mascot
		1167.62		1167.66	0.0443	38	307	316	TLQVFADAFR													Mascot
		1167.62		1167.66	0.0443	38	307	316	TLQVFADAFR					49	99.956							Mascot
		1388.62		1388.67	0.0578	42	90	100	LMTNTDDYYPR													Mascot
		1540.8		1540.83	0.0247	16	396	409	YGAGEILDPLHIDK													Mascot
		2352.23		2352.3	0.0618	26	334	353	LSDNVITDVWFPQQQLLA													Mascot
									HK
		2394.3		2394.38	0.0795	33	366	386	SLEEALFYEVPIIGFPLITS													Mascot
									R
		2467.27		2467.36	0.0865	35	172	193	GNPIHPILYPDVNSLNYG													Mascot
									NLTR
		2617.31		2617.39	0.0828	32	434	456	GMVVDPLISGPDNAVWW													Mascot
									TEYVLR
	2	alpha-tubulin [Bombyx mori]						gi|19773422			50731.8	4.97		10	150	100	8.476	112	100
		Protein Group
		alpha-tubulin [Bombyx mori]						gi|112983501			50731.8		4.9699
													997901
													9165
		Peptide Information
		Calc. Mass		Obsrv. Mass	± da	± ppm	Start	End	Sequence					Ion	C. I. %	Modification					Rank	Result Type
							Seq.	Seq.						Score
		1410.77		1410.78	0.0091	6	85	96	QLFHPEQLITGK													Mascot
		1457.87		1457.91	0.0441	30	230	243	LIGQIVSSITASLR													Mascot
		1457.87		1457.91	0.0441	30	230	243	LIGQIVSSITASLR					39	99.488							Mascot
		1610.91		1610.89	-0.0163	-10	321	336	GDVVPKDVNAAIATIK													Mascot
		1687.89		1687.95	0.0593	35	65	79	AVFVDLEPTVVDEVR					48	99.939							Mascot
		1718.88		1718.94	0.0626	36	216	229	NLDIERPTYTNLNR													Mascot
		1824.99		1825	0.0114	6	353	370	VGINYQPPTVVPGGDLAK													Mascot
		1878.84		1878.99	0.1563	83	312	326	YMACCMLYRGDVVPK							Carbamidomethyl (C)[4,5], Oxidation (M)[2]						Mascot
		2330.02		2330.1	0.0816	35	403	422	AFVHWYVGEGMEEGEF													Mascot
									SEAR
		2374.16		2374.33	0.1694	71	374	394	AVCMLSNTTAIAEAWARL							Carbamidomethyl (C)[3], Oxidation (M)[4]						Mascot
									DHK
		2409.21		2409.3	0.0867	36	244	264	FDGALNVDLTEFQTNLVP													Mascot
									YPR
		2409.21		2409.3	0.0867	36	244	264	FDGALNVDLTEFQTNLVP					25	88.414							Mascot
									YPR
