# Supplementary material for: Characterization of Transgenic Silkworm Yielded Biomaterials with Calcium-Binding Activity
Source: PLoS One. 2016 Jul 14;11(7):e0159111. doi: 10.1371/journal.pone.0159111 (PMC4944971; doi:10.1371/journal.pone.0159111)
Supplement: S3 Table — (XLSX) [file pone.0159111.s007.xlsx]

## Sheet: sheet1
S3 Table. The MS/MS identification results of bind B at Fig 3.
Rank		Protein Name						Accession No.			Protein MW		Protein	Pep.	Protein	Protein	Intensity	Total Ion		Total Ion	Confirmed
													PI	Count	Score	Score	Matched	Score		C. I. %
																C. I. %
	1	silk fibroin [Bombyx mori]						gi|19221230			27792.9	5.06		9	261	100	17.553	216		100
		Protein Group
		RecName: Full=Fibroin light chain; Short=Fib-L;						gi|119850			27822.9		5.0599
		AltName: Full=L-fibroin; Contains: RecName:											999427
													999427
													7954
		Peptide Information
		Calc. Mass		Obsrv. Mass	± da	± ppm	Start	End	Sequence					Ion	C. I. %	Modification					Rank	Result Type
							Seq.	Seq.						Score
		808.442		808.456	0.0133	16	194	199	RLYNSR													Mascot
		855.411		855.426	0.0151	18	116	123	SGNFAGFR													Mascot
		1186.62		1186.62	0.0017	1	252	262	YIAQAASQVHV													Mascot
		1186.62		1186.62	0.0017	1	252	262	YIAQAASQVHV					82	100							Mascot
		1227.52		1227.52	0.0034	3	46	55	AWDYVDDTDK													Mascot
		1321.63		1321.64	0.0058	4	152	165	YSVGPALGCAGGGR							Carbamidomethyl (C)[9]						Mascot
		1321.63		1321.64	0.0058	4	152	165	YSVGPALGCAGGGR					134	100	Carbamidomethyl (C)[9]						Mascot
		1340.81		1340.81	-0.0036	-3	56	67	SIAILNVQEILK													Mascot
		1362.69		1362.79	0.1034	76	33	45	DIDDGKASSVISR													Mascot
		1613.8		1613.8	0.0042	3	235	251	GVGNGNDATGLVANAQR													Mascot
		3073.67		3073.68	0.0113	4	124	151	QSLGPFFGHVGQNLNLIN													Mascot
									QLVINPGQLR
	2							R14007-21			13784	3.49		2	90	100	4.156	82		100
		Peptide Information
			Calc. Mass		Obsrv. Mass	± da	± ppm	Start	End	Sequence						Ion	C. I. %		Modification		Rank	Result Type
								Seq.	Seq.							Score
		1186.62		1186.62		0.0017	1	143	153	YIAQAASQVHV												Mascot
		1186.62		1186.62		0.0017	1	143	153	YIAQAASQVHV					82		100					Mascot
		1613.8		1613.8		0.0042	3	126	142	GVGNGNDATGLVANAQR												Mascot
