# Supplementary material for: Characterization of Transgenic Silkworm Yielded Biomaterials with Calcium-Binding Activity
Source: PLoS One. 2016 Jul 14;11(7):e0159111. doi: 10.1371/journal.pone.0159111 (PMC4944971; doi:10.1371/journal.pone.0159111)
Supplement: S4 Table — (XLSX) [file pone.0159111.s008.xlsx]

## Sheet: sheet1
S4 Table. The MS/MS identification results of point C at Fig 3.
Rank		Protein Name						Accession No.			Protein MW		Protein	Pep.	Protein	Protein	Intensity	Total Ion		Total Ion	Confirmed
													PI	Count	Score	Score	Matched	Score		C. I. %
																C. I. %
	1	RecName: Full=Fibroin light chain; Short=Fib-L;						gi|119850			27822.9	5.06		4	82	99.985	1.672	67	100
		AltName: Full=L-fibroin; Contains: RecName:
		Full=Fibroin light chain, short form; Flags: Precursor
		Protein Group
		FIB-L protein [Bombyx mori]						gi|304443558			27823.9		4.82
													1716
													6138
		Peptide Information
		Calc. Mass		Obsrv. Mass	± da	± ppm	Start	End	Sequence					Ion	C. I. %	Modification					Rank	Result Type
							Seq.	Seq.						Score
		855.411		855.41	-0.001	-1	116	123	SGNFAGFR													Mascot
		1321.63		1321.63	0.0027	2	152	165	YSVGPALGCAGGGR							Carbamidomethyl (C)[9]						Mascot
		1321.63		1321.63	0.0027	2	152	165	YSVGPALGCAGGGR					67	100	Carbamidomethyl (C)[9]						Mascot
		1613.8		1613.8	0.0007	0	235	251	GVGNGNDATGLVANAQR													Mascot
		3073.67		3073.61	-0.059	-19	124	151	QSLGPFFGHVGQNLNLIN													Mascot
									QLVINPGQLR
